# Supplementary material for: The Comprehensive Health Risk Assessment of Polish Smelters with Ecotoxicological Studies
Source: Int J Environ Res Public Health. 2022 Oct 3;19(19):12634. doi: 10.3390/ijerph191912634 (PMC9564705; doi:10.3390/ijerph191912634)
Supplement: Supplementary file 1 [file ijerph-19-12634-s001.zip]

Archive with 1 entries (1 files):
- ijerph-1898995-supplementary.pdf
